# Supplementary material for: Genome-Wide Mining of Selaginella moellendorffii for Hevein-like Lectins and Their Potential Molecular Mimicry with SARS-CoV-2 Spike Glycoprotein
Source: Curr Issues Mol Biol. 2023 Jul 14;45(7):5879–901. doi: 10.3390/cimb45070372 (PMC10378081; doi:10.3390/cimb45070372)
Supplement: Supplementary file 1 [file cimb-45-00372-s001.zip]

Archive with 1 entries (1 files):
- cimb-2377180-supplementary.pdf
